# Supplementary material for: Hepatocyte growth factor derived from senescent cells attenuates cell competition-induced apical elimination of oncogenic cells
Source: Nat Commun. 2022 Jul 18;13:4157. doi: 10.1038/s41467-022-31642-4 (PMC9293948; doi:10.1038/s41467-022-31642-4)
Supplement: Supplementary file 4 — Source Data [file 41467_2022_31642_MOESM4_ESM.xlsx]

## Sheet: Fig.1b
cond	gene	value	t-test
Control	p16	1.02331
Control	p16	0.996904
Control	p16	0.979784
RasV12	p16	6.17754	5.54638e-07
RasV12	p16	5.98255
RasV12	p16	5.88278
Control	IL-6	1.05425
Control	IL-6	0.9084
Control	IL-6	1.03734
RasV12	IL-6	28.6973	1.63843e-06
RasV12	IL-6	26.5993
RasV12	IL-6	27.5248
Control	IL-8	0.831188
Control	IL-8	1.30369
Control	IL-8	0.865117
RasV12	IL-8	281.252	1.14225e-05
RasV12	IL-8	266.454
RasV12	IL-8	247.301
Control	CXCL10	0.771893
Control	CXCL10	1.47675
Control	CXCL10	0.75136
RasV12	CXCL10	43.8014	0.0391923
RasV12	CXCL10	96.0921
RasV12	CXCL10	35.2906
Control	LMNB1	0.867603
Control	LMNB1	0.974502
Control	LMNB1	1.15789
RasV12	LMNB1	0.194311	0.000747465
RasV12	LMNB1	0.170527
RasV12	LMNB1	0.227997

## Sheet: Fig.1c
cond	value	t-test
Control	8.33333
Control	19.0476
Control	21.2121
Control	27.5862
HRasV12	50	0.00720046
HRasV12	30
HRasV12	45
HRasV12	45.8333

## Sheet: Fig.1d
cond	value	t-test
Control	8.33333
Control	19.0476
Control	21.2121
Control	27.5862
HRasV12	50	0.00720046
HRasV12	30
HRasV12	45
HRasV12	45.8333

## Sheet: Fig.1f
cond	not extruded	extruding	extruded	Chi-squared test
-	37	26	38
-	40	27	34
-	42	33	30
Control	43	27	34
Control	41	26	33
Control	34	43	23
HRasV12	59	12	29	0.0006246
HRasV12	62	13	25
HRasV12	71	13	19

## Sheet: Fig.1h
cond	Not extruded	Extruding	Extruded	Chi-squared test
Par-OISsup	41.3462	25.9615	32.6923
RasV12-OISsup	67.2269	19.3277	13.4454	0.000329

## Sheet: Fig.2a
cond	control	HRasV12
Dkk-1	0.612584	0.320827
DPPIV	0.0109165	0.229232
Emmprin	0.0580588	0.247908
CXCL5	0.0154227	0.741859
Endoglin	0.046218	0.281711
GDF-15	0.29357	0.948773
GM-CSF	0.0115997	0.467814
GROα	0.0194367	0.335283
HGF	0.124779	0.303834
IL-6	0.0592093	0.621322
IL-8	0.657647	1.12747
CXCL10	0.00760587	1.09274
MCP-1	0.167686	0.530547
CCL3/4	0.00172815	0.420746
CCL20	0.00550095	0.720497
Osteopontin	0.0546528	0.474301
Pentraxin 3	0.0906928	0.27259
Serpin E1	1.37058	1.51914
TSP1	0.309786	0.491116
uPAR	0.096671	0.441821
VEGF	0.011027	0.279426

## Sheet: Fig.2b
cond	control	X-ray
Angiogenin	0.109056	0.336097
Angiopoietin-1	0.0622223	0.36813
BDNF	0.0709335	0.259223
Dkk-1	1.25936	1.25173
DPPIV	0.0144819	0.25239
Emmprin	0.0859907	0.367909
Endoglin	0.0430157	0.264943
GDF-15	0.236517	1.19062
HGF	0.165124	0.848845
IGFBP-2	0.00528834	0.402971
IGFBP-3	0.105691	0.203346
IL-6	0.0673537	0.290791
IL-8	0.814294	1.27349
MCP-1	0.321961	0.746139
MCP-3	0.0115297	0.318638
MIF	0.143378	0.289157
Pentraxin 3	0.205054	0.522787
Serpin E1	1.56035	1.48151
TSP1	0.565515	0.557351
uPAR	0.142251	0.353983
VCAM-1	0.0284989	0.971335

## Sheet: Fig.2c
cond	Basal protrusion	Not extruded	Extruding	Extruded
IL-6	0.877193	68.4211	21.9298	8.77193
IL-8	1.83486	79.8165	8.25688	10.0917
MIC-1	0	78.4314	10.7843	10.7843
HGF	58.1818	41.8182	0	0
MCP-1	3.80952	77.1429	10.4762	8.57143
CD105	0.990099	95.0495	3.9604	0
BSG	0.934579	77.5701	11.215	10.2804
uPAR	0.990099	94.0594	4.9505	0
Pentraxin3	1.94175	78.6408	6.79612	12.6214
DPP4	0.909091	80	9.09091	10
Dichloroacetate	0	100	0	0
NT	0	41.3462	24.0385	34.6154

## Sheet: Fig.2d
cond	value	t-test
Control	1.53333
Control	1.6
Control	1.5
X-ray	17.2	8.09434e-06
X-ray	19.1667
X-ray	18.2333

## Sheet: Fig.2e
cond	Basal protrusion	Not extruded	Extruding	Extruded	Chi-squared test
NT	4.28571	43.8095	15.7143	36.1905
HGF	39	39	6	16	6.452e-09

[truncated: 39 more sheets: Fig.2f, Fig.2g, Fig.3c, Fig.3e, Fig.4b, Fig.4d, Fig.5, EX Fig.1a, EX Fig.1b, EX Fig.1c, EX Fig.1e, EX Fig.1f, Ex Fig.2a, Ex Fig.2b, Ex Fig. 2c, Ex Fig. 2d, Ex Fig.2e, Ex Fig.2f, Ex Fig.2g, Ex Fig.2h …]
